# Supplementary material for: Leucocyte Telomere Length and Lung Cancer Risk: A Systematic Review and Meta-Analysis of Prospective Studies
Source: Cancers (Basel). 2024 Sep 21;16(18):3218. doi: 10.3390/cancers16183218 (PMC11430440; doi:10.3390/cancers16183218)
Supplement: Supplementary file 1 [file cancers-16-03218-s001.zip]

Archive with 1 entries (1 files):
- cancers-3155566-supplementary.pdf
